# Supplementary material for: Altering Brain Amyloidosis by Intra-Lingual and Extra-Nasal Exposure of Aβ Aggregates
Source: Cells. 2022 Oct 31;11(21):3442. doi: 10.3390/cells11213442 (PMC9654398; doi:10.3390/cells11213442)
Supplement: Supplementary file 1 [file cells-11-03442-s001.zip]

Archive with 1 entries (1 files):
- cells-1933999-supplementary.pdf
